# Supplementary material for: Discordant localization of WFA reactivity and brevican/ADAMTS-derived fragment in rodent brain
Source: BMC Neurosci. 2008 Jan 25;9:14. doi: 10.1186/1471-2202-9-14 (PMC2263047; doi:10.1186/1471-2202-9-14)
Supplement: Additional file 1 — Relative reactivity of Wisteria floribunda agglutinin (WFA), brevican, and the neoepitope of the ADAMTS-derived fragment of brevican, anti-EAVESE, in the adult rat. This data was derived from sections at the striatal and hippocampal rostral-caudal level of male adult rat brain. Signals generated by the three reagents (WFA, anti-EAVESE) and anti-brevican) were evaluated and semi-quantitated by a single observer (AKE). [file 1471-2202-9-14-S1.xls]

## Sheet: Sheet1
Table 2. Relative reactivity of Wisteria floribunda agglutinin (WFA), brevican, and the neoepitope of the
ADAMTS-derived fragment of brevican, anti-EAMESE, in the adult mouse § †.
		Wisteria floribunda			anti-EAMESE			anti-brevican
		PNNs	neuropil		PNNs	neuropil		PNNs	neuropil
Thalamus
Reticular nuc		++++	++++		-	-		++	-
Ventral posterolateral nuc		-	-		+++	+++		++	++
Ventral posteromedial nuc		-	+		+++	++		+++	+++
Mammillo-tract-zona incerta		-	++		-	-		-	+
Zona incerta		+	-		-	-		-	+
Lateral habenular nuc		+	+++		-	++		++	+
Hypothalamus
Anterior hypothalamic area		+	+		-	-		-	+
Lateral hypothalamic area		++	-		+	++		+	++
Median eminence		NA	+		NA	-		NA	+
Anterior commissure		NA	+++		NA	-		NA	++
Fornix		NA	++		NA	-		NA	++
Optic tract		NA	+++		NA	+++		NA	++++
Dorsomedial nuc		++	-		-	-		++	+
Ventromedial nuc		-	++		-	-		++	+
Striatum
Caudate putamen (striatal)		+	-		-	-
Caudate putamen (hippocampal)		+	++		+	+		-	+
Lateral globus pallidus		++	+		-	++		-	++
Medial globus pallidus		+	+++		-	++		-	++
Entopeduncular nuc		+	++		-	+		-	+
Stria terminalis		-	+		-	-		-	-
Septal region
Ventral limb of diag. band		+	++		-	+		+	+
Medial septum		-	-		-	-		+	+
Lateral septum (dorsal)		+	-		+	-		++	+
Lateral septum (intermediate)		+++	+		+	-		++	+
Lateral septum (ventral)		+	-		-	-		++	+
Hippocampus
Stratum oriens		-	++		-	-		-	+
CA1 pyramidal layer		++++	NA		-	NA		+	NA
CA2 pyramidal layer		+++	NA		+	NA		++	NA
CA3 pyramidal layer		+	NA		++	NA		+	NA
Stratum radiatum		+	+++		-	+		-	+
Stratum lacunosum mol.		-	+		-	+		-	++
Dentate gyrus
Outer molec. layer		+	++		-	+		+	++
Middle molec. Layer		+	+		-	+		+	++
Inner molec. Layer		+	+		+	++		-	+
Hilar interneurons		++	++		++	+		+	++
Granule neurons		+	NA		+++	NA		-	NA
Hippocmapal fimbria		NA	+		NA	+		NA	++
Cortex
Retrospenial		++++	++		++	+++		++	+++
Primary motor		+	-		-	+		-	+
Somatosensory (parietal)		++++	+++		+++	++		+++	++
Piriform		+	++		-	-		+	-
Temporal		+++	-		++	+		-	-
Perirhinial		+	-		-	+		+	++
Perirhinial (layer 1)		+	-		+	+		+	++
Amygdala
basolateral nuc		-	+		-	+		-	+
medial nuc		++	+++		-	+		-	-
lateral nuc		-	-		-	-		-	+
bed nuc-strial terminalis		-	++		-	-		-	+
Entorhinal		+	+		+	++		++	++
Corpus collosum		NA	+++		NA	+++		NA	+
Cerebellum
Folium
Molecular Layer		NA	+		NA	+		NA	+
Purkinje cell layer		+	++		+	++		+	+
Granule cell layer		++	+		+++	+		++	+
Deep white matter		NA	++++		NA	-		NA	-
Cerebellar Commissure
Interposed nuc		+	+		++	++		++	+
Lateral (dentate) nuc		+	+		++	++		+	+
Medial (fastigial) nuc		+	+		++	+		+	+
§ All interpretations are within each individual reagent: [+] = 0-25%, [++] = 26-50%, [+++] = 51-75%, and [++++] = 76-100%.
† Brevican data is the result of the combined detection by the C-terminal and N-terminal globular domain recognizing
antibodies.
