# Supplementary material for: Discordant localization of WFA reactivity and brevican/ADAMTS-derived fragment in rodent brain
Source: BMC Neurosci. 2008 Jan 25;9:14. doi: 10.1186/1471-2202-9-14 (PMC2263047; doi:10.1186/1471-2202-9-14)
Supplement: Additional file 2 — Relative reactivity of Wisteria floribunda agglutinin (WFA), brevican, and the neoepitope of the ADAMTS-derived fragment of brevican, anti-EAVESE, in the adult mouse. This data was derived from sections at the striatal and hippocampal rostral-caudal level of male adult mouse brain. Signals generated by the three reagents (WFA, anti-EAVESE) and anti-brevican) were evaluated and semi-quantitated by a single observer (AKE).al file 2 [file 1471-2202-9-14-S2.xls]

## Sheet: Sheet1
Table 1. Relative reactivity of Wisteria floribunda agglutinin (WFA), brevican, and the neoepitope of the
ADAMTS-derived fragment of brevican, anti-EAVESE, in the adult rat § †.
		Wisteria floribunda			anti-EAVESE			anti-brevican
		PNNs	neuropil		PNNs	neuropil		PNNs	neuropil
Thalamus
Reticular nuc		++++	++++		-	+		+	+++
Ventral posterolateral nuc		+++	+++		+	+		+	+++
Ventral posteromedial nuc		+++	+++		++	++		+	++
Mammillo-tract-zona incerta		+	++++		+	++		+	++
Zona incerta		-	++		+	+		+	++
Lateral habenular nuc		-	++++		-	+		+	+
Hypothalamus
Anterior hypothalamic area		+	+		-	-		-	++
Lateral hypothalamic area		-	+		-	+		+	++
Median eminence		NA	++		NA	+		NA	+
Anterior commissure		NA	++++		NA	+		NA	+
Fornix		NA	++++		NA	+		NA	++
Optic tract		NA	+++		NA	+++		NA	++
Dorsomedial nuc		++	+		+	+		+	+
Ventromedial nuc		++	++		+	+		+	+
Striatum
Caudate putamen (striatal)		-	+++		+	+++		+	+++
Caudate putamen (hippocampal)		-	++		+	++		+	+++
Lateral globus pallidus		-	+		+	++		+	++
Medial globus pallidus		-	++		+	++		+	+++
Entopeduncular nuc		+	++++		-	+		-	+
Stria terminalis		-	+		-	-		-	+
Septal region
Ventral limb of diag. band		++	+++		++	+		+	++
Medial septum		-	-		-	-		++	+
Lateral septum (dorsal)		+	++		++	+++		+	++
Lateral septum (intermediate)		+++	++		++	+		+	++
Lateral septum (ventral)		+	++		++	+++		+	++
Hippocampus
Stratum oriens		-	++		++	+++		+++	+
CA1 pyramidal layer		+	NA		+	NA		+++	NA
CA2 pyramidal layer		++++	NA		++	NA		++	NA
CA3 pyramidal layer		++	NA		+	NA		+	NA
Stratum radiatum		-	-		+	++		+	+
Stratum lacunosum mol.		-	++		-	++		+	++
Dentate gyrus
Outer molec. layer		-	+++		+	+		++	++
Middle molec. Layer		-	+		+	+		+	+
Inner molec. Layer		-	+++		+	++		-	+
Hilar interneurons		+	+		+	++		++	+
Granule neurons		++	NA		++	NA		+	NA
Hippocmapal fimbria		NA	+++		NA	-		NA	++
Cortex
Retrospenial		++++	+		++	+++		+++	+++
Primary motor		+++	+		+	+		+	++
Somatosensory (parietal)		+++	++		++	+++		++	++
Piriform		-	+		-	++		+	++
Temporal		+++	+++		+	+		+	++
Perirhinial		+	+		-	+		+	++
Perirhinial (layer 1)		-	++++		+	-		+	++
Amygdala
basolateral nuc		+	++		-	+		-	++
medial nuc		+	-		+	+++		+	+
lateral nuc		-	-		-	+		-	+
bed nuc-strial terminalis		+	++++		+	+++		+	+
entorhinal		+	++		+	+		++	++
corpus collosum		NA	++++		NA	-		NA	-
Cerebellum
Folium
Molecular Layer		NA	+		NA	+		NA	+
Purkinje cell layer		-	-		+	+++		+	++
Granule cell layer		++	+		+++	+		++	+
Deep white matter		NA	++++		NA	-		NA	+
Cerebellar Commissure
Interposed nuc		+	+		++	++		++	++
Lateral (dentate) nuc		+	+		++	++		++	++
Medial (fastigial) nuc		+	+		++	+		++	++
§ All interpretations are within each individual reagent: [+] = 0-25%, [++] = 26-50%, [+++] = 51-75%, and [++++] = 76-100%.
† Brevican data is the result of the combined detection by the C-terminal and N-terminal globular domain recognizing
antibodies.
